# Supplementary material for: Increased Tumor Necrosis Factor Superfamily Members in Neuroinflammatory Schizophrenia and Bipolar Disorder Midbrains
Source: Biol Psychiatry Glob Open Sci. 2025 Nov 1;6(2):100650. doi: 10.1016/j.bpsgos.2025.100650 (PMC12818133; doi:10.1016/j.bpsgos.2025.100650)
Supplement: Key Resources Table [file mmc2.xlsx]

## Sheet: Key Resources Table
KEY RESOURCES TABLE
Resource Type	Specific Reagent or Resource	Source or Reference	Identifiers	Additional Information
Add additional rows as needed for each resource type	Include species and sex when applicable.	Include name of manufacturer, company, repository, individual, or research lab. Include PMID or DOI for references; use “this paper” if new.	Include catalog numbers, stock numbers, database IDs or accession numbers, and/or RRIDs. RRIDs are highly encouraged; search for RRIDs at https://scicrunch.org/resources.	Include any additional information or notes if necessary.
Antibody	mouse anti-FAS 1:250	Santa Cruz	sc-8009
Antibody	Goat anti-mouse IgG biotinylated, 1:500	Vector Laboratories	BA-9200
Biological Sample	Human post-mortem brain tissue	New South Wales Brain Tissue Resource Centre (TRC)
Biological Sample	Human post-mortem brain tissue	Stanley Medical Research Institute (SMRI) Array cohort
Chemical Compound or Drug	TRIzol	Invitrogen	15596026
Commercial Assay Or Kit	SuperScript III First-Strand Synthesis kit	Life Technologies/Invitrogen	18080051
Commercial Assay Or Kit	pre-designed Taqman Gene Expression Assays	Thermo Fisher Scientific	Supplementary Table 2
Commercial Assay Or Kit	Chromium single-cell 3’ reagents kit v3	10X Genomics
Commercial Assay Or Kit	avidin-biotin-peroxidase complex kit	VectaStain, Vector Laboratories	PK-4000
Software; Algorithm	R software	R Foundation for Statistical Computing, Vienna, Austria, https://www.R-project.org
Software; Algorithm	SPSS Statistics	version 25; IBM, Armonk, NY, USA
Software; Algorithm	GraphPad Prism	8.0.1, San Diego, California, USA
